# Supplementary material for: Quantitative proteomic analysis of the lysine acetylome reveals diverse SIRT2 substrates
Source: Sci Rep. 2022 Mar 9;12:3822. doi: 10.1038/s41598-022-06793-5 (PMC8907344; doi:10.1038/s41598-022-06793-5)
Supplement: Supplementary file 3 — Supplementary Table S2. [file 41598_2022_6793_MOESM3_ESM.xlsx]

## Sheet: Peptide Hits List
UniquePepID	Gene Product	Refseq ID	Tryptic Peptide with Ac-Lys Probabilit(ies)	Total Ac-Lys in Peptide	Position(s) in Protein	Redundant Site Count	log2(FC) in SIRT2 OE	log2(FC) in SIRT2 KD
ACLY|NP_942127|EILIPVFK(1)NMADAMR	ACLY	NP_942127	EILIPVFK(1)NMADAMR	1	544		-1.07	1.03
AHNAK|NP_001611|FSMPGFK(1)AEGPEVDVNLPK	AHNAK	NP_001611	FSMPGFK(1)AEGPEVDVNLPK	1	891		-1.31	3.26
ANXA1|NP_000691|SEIDMNDIK(1)AFYQK	ANXA1	NP_000691	SEIDMNDIK(1)AFYQK	1	312		-0.63	0.61
AP3S1|NP_001275|AVSAVK(1)NMNLPEIPR	AP3S1	NP_001275	AVSAVK(1)NMNLPEIPR	1	166		-3.61	1.32
ARID1A|NP_624361|GGTPGSGAAAAAGSK(1)PPPSSSASASSSSSSFAQQR	ARID1A	NP_624361	GGTPGSGAAAAAGSK(1)PPPSSSASASSSSSSFAQQR	1	250		-3.85	4.22
BCL9|NP_004317|KPEGPIQAMMAQSQSLGK(1)GPGPR	BCL9	NP_004317	KPEGPIQAMMAQSQSLGK(1)GPGPR	1	418		-1	3.26
BCLAF1|NP_001070908|NTEEEGLK(1)YK	BCLAF1	NP_001070908	NTEEEGLK(1)YK	1	435		-0.99	2.85
BCLAF1|NP_001070908|WTHDK(1)YQGDGIVEDEEETMENNEEKKDR	BCLAF1	NP_001070908	WTHDK(1)YQGDGIVEDEEETMENNEEKKDR	1	840		-1.94	1.26
BOD1L1|NP_683692|STLKNEK(1)HLK	BOD1L1	NP_683692	STLKNEK(1)HLK	1	701		-1.08	4.88
BRD1|NP_055392|ENDEEMK(1)AAK(1)EK	BRD1	NP_055392	ENDEEMK(1)AAK(1)EK	2	516, 519		-3.06	2.74
BRD1|NP_055392|RPLNIYGDVEMK(1)NGVCR	BRD1	NP_055392	RPLNIYGDVEMK(1)NGVCR	1	407		-3.07	0.69
CAP1|NP_006358|SGPKPFSAPKPQTSPSPK(1)R	CAP1	NP_006358	SGPKPFSAPKPQTSPSPK(1)R	1	312		-1.26	3.57
CAPN2|NP_001739|AGIAAK(1)LAK	CAPN2	NP_001739	AGIAAK(1)LAK	1	7		-0.6	0.85
CIZ1|NP_001244905|TPAPEPEPCEASELPAK(1)R	CIZ1	NP_001244905	TPAPEPEPCEASELPAK(1)R	1	159		-1.39	2.61
CLINT1|NP_055481|TANPSK(1)TIDLGAAAHYTGDK	CLINT1	NP_055481	TANPSK(1)TIDLGAAAHYTGDK	1	283		-2.41	1.38
CREBBP|NP_004371|WGLGLDDEGSSQGEPQSK(1)SPQESR	CREBBP	NP_004371	WGLGLDDEGSSQGEPQSK(1)SPQESR	1	1762		-3.16	4.38
CTBP2|NP_001320|ALVDK(1)HK	CTBP2	NP_001320	ALVDK(1)HK	1	6		-3.11	1.13
CYCS|NP_061820|KTGQAPGYSYTAANK(1)NK	CYCS	NP_061820	KTGQAPGYSYTAANK(1)NK	1	54		-2.36	3.87
DAZAP1|NP_733829|EGWQK(1)GPR	DAZAP1	NP_733829	EGWQK(1)GPR	1	103		-2.15	2.65
DDX10|NP_004389|KVMK(1)RNFK(1)VNK	DDX10	NP_004389	KVMK(1)RNFK(1)VNK	2	679, 683		-6.12	1.61
DDX19A|NP_060802|TSTTAEK(1)TDEEEKEDR	DDX19A	NP_060802	TSTTAEK(1)TDEEEKEDR	1	46		-1.23	0.78
DOCK7|NP_212132|AFAQK(1)ISR	DOCK7	NP_212132	AFAQK(1)ISR	1	10		-2.37	5.42
DUS3L|NP_064560|ETEVGDPAGNELAEPEAK(1)R	DUS3L	NP_064560	ETEVGDPAGNELAEPEAK(1)R	1	73		-1.81	2.79
DYNC1LI1|NP_057225|SVSSNVASVSPIPAGSK(1)K	DYNC1LI1	NP_057225	SVSSNVASVSPIPAGSK(1)K	1	428		-1.37	2.69
EEF1B2|NP_001032752|GFGDLK(1)SPAGLQVLNDYLADK	EEF1B2	NP_001032752	GFGDLK(1)SPAGLQVLNDYLADK	1	7		-1.96	1.08
EHHADH|NP_001957|IHKPDPWLSK(1)FLSR	EHHADH	NP_001957	IHKPDPWLSK(1)FLSR	1	598		-1.16	2.52
EIF4G2|NP_001166176|TNPPLIQEK(1)PAK	EIF4G2	NP_001166176	TNPPLIQEK(1)PAK	1	529		-1.72	1.41
EML4|NP_061936|NATPTK(1)SIK	EML4	NP_061936	NATPTK(1)SIK	1	170		-2.79	5.4
ENO1|NP_001419|KLNVTEQEK(1)IDK	ENO1	NP_001419	KLNVTEQEK(1)IDK	1	89		-2.02	2.78
ENO1|NP_001419|IEEELGSK(1)AK	ENO1	NP_001419	IEEELGSK(1)AK	1	420		-2.8	3.29
EP300|NP_001420|NAK(1)K(1)K(1)NNK(1)K	EP300	NP_001420	NAK(1)K(1)K(1)NNK(1)K	4	1549, 1550, 1551, 1554		-1.59	1.54
EP300|NP_001420|NNK(1)K(1)TSK(1)NK(1)SSLSR	EP300	NP_001420	NNK(1)K(1)TSK(1)NK(1)SSLSR	4	1554, 1555, 1558, 1560	1	-1.63	1.45
EP400|NP_056224|SSPVNRPSSATNK(1)ALSPVTSR	EP400	NP_056224	SSPVNRPSSATNK(1)ALSPVTSR	1	697		-5.42	5.1
EPS15|NP_001972|IGTPTRPCPLPPGK(1)R	EPS15	NP_001972	IGTPTRPCPLPPGK(1)R	1	788		-0.88	3.24
EYA3|NP_001981|MEEEQDLPEQPVK(1)K	EYA3	NP_001981	MEEEQDLPEQPVK(1)K	1	13		-1.96	0.7
FBXO22|NP_671717|IQPFHFIK(1)DPK	FBXO22	NP_671717	IQPFHFIK(1)DPK	1	194		-1.13	0.59
GAPDH|NP_001243728|GALQNIIPASTGAAK(1)AVGK	GAPDH	NP_001243728	GALQNIIPASTGAAK(1)AVGK	1	173		-0.73	0.72
GAPDH|NP_001243728|VIPELNGK(1)LTGMAFR	GAPDH	NP_001243728	VIPELNGK(1)LTGMAFR	1	185		-0.73	0.59
GNL1|NP_005266|TAK(1)AAR	GNL1	NP_005266	TAK(1)AAR	1	492		-4.42	4.03
HEBP2|NP_055135|VYYTAGYNSPVK(1)LLNR	HEBP2	NP_055135	VYYTAGYNSPVK(1)LLNR	1	184		-3.28	3.11
HIST1H1C|NP_005310|SLVSK(1)GTLVQTK	HIST1H1C	NP_005310	SLVSK(1)GTLVQTK	1	90		-1.63	0.95
HIST1H2BD|NP_619790|VLK(1)QVHPDTGISSK	HIST1H2BD	NP_619790	VLK(1)QVHPDTGISSK	1	47		-0.78	1.32
HIST1H2BD|NP_619790|HAVSEGTK(1)AVTK	HIST1H2BD	NP_619790	HAVSEGTK(1)AVTK	1	117		-0.79	1.01
HIST1H2BM|NP_003512|SAPVPK(1)K(1)GSK(1)K(1)AINK(1)AQK	HIST1H2BM	NP_003512	SAPVPK(1)K(1)GSK(1)K(1)AINK(1)AQK	5	12, 13, 16, 17, 21		-2.39	1.15
HIST1H3B|NP_003528|STGGK(1)APR	HIST1H3B	NP_003528	STGGK(1)APR	1	15		-1.2	1.56
HMGN2|NP_005508|KAEGDAK(0.015)GDK(0.985)AK	HMGN2	NP_005508	KAEGDAK(0.015)GDK(0.985)AK	1	14		-2.41	2.68
HNRNPA2B1|NP_112533|IVLQK(1)YHTINGHNAEVR	HNRNPA2B1	NP_112533	IVLQK(1)YHTINGHNAEVR	1	173		-0.61	3.38
HNRNPC|NP_001070911|ASNVTNK(1)TDPR	HNRNPC	NP_001070911	ASNVTNK(1)TDPR	1	8		-3.5	2.21
HNRNPL|NP_001524|NDQDTWDYTNPNLSGQGDPGSNPNK(1)R	HNRNPL	NP_001524	NDQDTWDYTNPNLSGQGDPGSNPNK(1)R	1	302		-2.24	0.94
HNRNPU|NP_004492|VSELKEELK(1)K	HNRNPU	NP_004492	VSELKEELK(1)K	1	21		-2.13	3.05
HSD17B4|NP_000405|GALVVVNDLGGDFK(1)GVGK	HSD17B4	NP_000405	GALVVVNDLGGDFK(1)GVGK	1	46		-1.59	4.03
ILK|NP_001014795|LMK(1)ICMNEDPAK	ILK	NP_001014795	LMK(1)ICMNEDPAK	1	426		-0.72	0.74
ILKAP|NP_110395|QASSQK(1)PAWK	ILKAP	NP_110395	QASSQK(1)PAWK	1	210		-1.02	2.28
INTS12|NP_001135943|IGSNNSTTPTVPLK(1)PPPPLTLGK	INTS12	NP_001135943	IGSNNSTTPTVPLK(1)PPPPLTLGK	1	361		-2.49	4.8
KHSRP|NP_003676|GGEQINK(1)IQQDSGCK	KHSRP	NP_003676	GGEQINK(1)IQQDSGCK	1	169		-0.62	0.87
KHSRP|NP_003676|QIAAK(1)IGGDAATTVNNSTPDFGFGGQK	KHSRP	NP_003676	QIAAK(1)IGGDAATTVNNSTPDFGFGGQK	1	87		-0.85	0.81
KRT18|NP_000215|IVDGK(1)VVSETNDTK	KRT18	NP_000215	IVDGK(1)VVSETNDTK	1	417		-3.13	3.02
KRT18|NP_000215|VVSETNDTK(1)VLR	KRT18	NP_000215	VVSETNDTK(1)VLR	1	426		-3.99	2.07
KRT8|NP_002264|DGK(1)LVSESSDVLPK	KRT8	NP_002264	DGK(1)LVSESSDVLPK	1	472		-0.78	0.65
LAD1|NP_005549|NSLSPVQATQK(1)PLVSK	LAD1	NP_005549	NSLSPVQATQK(1)PLVSK	1	130		-0.81	2.68
LIG3|NP_002302|K(0.006)AEGK(0.994)LSNSNSK	LIG3	NP_002302	K(0.006)AEGK(0.994)LSNSNSK	1	883		-2.63	1.07
LIMD1|NP_055055|SSEK(1)PTGLWSTASSQR	LIMD1	NP_055055	SSEK(1)PTGLWSTASSQR	1	258		-1.28	3.36
LMNA|NP_733821|TVLCGTCGQPADK(1)ASASGSGAQVGGPISSGSSASSVTVTR	LMNA	NP_733821	TVLCGTCGQPADK(1)ASASGSGAQVGGPISSGSSASSVTVTR	1	597		-0.8	4.16
MAP4|NP_001127836|GISEDSHLESLQDVGQSAAPTFMISPETVTGTGK(1)K	MAP4	NP_001127836	GISEDSHLESLQDVGQSAAPTFMISPETVTGTGK(1)K	1	633		-3.49	1.31
MAPT|NP_058518|IGSLDNITHVPGGGNK(1)K	MAPT	NP_058518	IGSLDNITHVPGGGNK(1)K	1	311		-5.14	2.22
MDH2|NP_005909|NLGIGK(1)VSSFEEK	MDH2	NP_005909	NLGIGK(1)VSSFEEK	1	307		-1.92	1.93
MEAF6|NP_073593|YLTNQK(1)NSNSK(1)NDRR	MEAF6	NP_073593	YLTNQK(1)NSNSK(1)NDRR	2	69, 74		-1.92	2.69
MED12|NP_005111|APEPPK(0.019)TDK(0.981)PGAAPPSTEER	MED12	NP_005111	APEPPK(0.019)TDK(0.981)PGAAPPSTEER	1	1771		-0.7	4.67
MEF2A|NP_001124400|ASPNLIGATGANSLGK(1)VMPTK	MEF2A	NP_001124400	ASPNLIGATGANSLGK(1)VMPTK	1	179		-0.79	0.77
MKL2|NP_054767|QHYNYQTILPAPFK(1)PLNDK	MKL2	NP_054767	QHYNYQTILPAPFK(1)PLNDK	1	360		-2.69	0.77
MTUS1|NP_001001925|TNTPIGCK(1)VR	MTUS1	NP_001001925	TNTPIGCK(1)VR	1	493		-1.47	4
MYH9|NP_002464|AQQAADK(1)YLYVDK(1)NFINNPLAQADWAAK	MYH9	NP_002464	AQQAADK(1)YLYVDK(1)NFINNPLAQADWAAK	2	8, 14		-5.23	1.39
NFXL1|NP_694540|HSPAGSQALQTTAASELMSQK(1)K	NFXL1	NP_694540	HSPAGSQALQTTAASELMSQK(1)K	1	84		-3.05	2.95
NME1-NME2|NP_001018146|NIIHGSDSVK(1)SAEK	NME1-NME2	NP_001018146	NIIHGSDSVK(1)SAEK	1	239		-0.87	1.8
NOLC1|NP_004732|SPAVK(1)PAAAPK	NOLC1	NP_004732	SPAVK(1)PAAAPK	1	401		-2.67	0.65
NOLC1|NP_004732|DNQLSEVANK(1)FAK	NOLC1	NP_004732	DNQLSEVANK(1)FAK	1	33		-2.83	0.67
NPM1|NP_002511|SAPGGGSK(1)VPQK(1)K	NPM1	NP_002511	SAPGGGSK(1)VPQK(1)K	2	150, 154		-0.96	3.33
NSUN2|NP_001180384|VINTGIK(1)VWCR	NSUN2	NP_001180384	VINTGIK(1)VWCR	1	551		-4.07	4.46
NUDT9|NP_932155|LK(1)LYASHSQFIK	NUDT9	NP_932155	LK(1)LYASHSQFIK	1	269		-1.23	2.04
NUP214|NP_005076|SLQPAVAEK(1)QGHQWK	NUP214	NP_005076	SLQPAVAEK(1)QGHQWK	1	691		-3.34	1.83
OR2B3|NP_001005226|DMK(0.778)EAFK(0.222)RLMPRIFFCK(1)K	OR2B3	NP_001005226	DMK(0.778)EAFK(0.222)RLMPRIFFCK(1)K	2	298, 312		-2.87	2.58
OR2B3|NP_001005226|DMK(0.563)EAFK(0.437)RLMPRIFFCK(1)K	OR2B3	NP_001005226	DMK(0.563)EAFK(0.437)RLMPRIFFCK(1)K	2	298, 312	2	-3.16	2.84
OTUD4|NP_001096123|APPPESWNTVSGK(1)K	OTUD4	NP_001096123	APPPESWNTVSGK(1)K	1	278		-4.64	1.33
PAICS|NP_006443|TKEVYELLDSPGK(1)VLLQSK	PAICS	NP_006443	TKEVYELLDSPGK(1)VLLQSK	1	30		-2.07	2.69
PDS5B|NP_055847|TTNVLGAVNK(1)PLSSAGK	PDS5B	NP_055847	TTNVLGAVNK(1)PLSSAGK	1	1136		-1.93	2.87
PHF16|NP_055550|TPSSECYHGQSLGK(1)PLVLQAALHGQSSIGNGK(1)SQPNSK	PHF16	NP_055550	TPSSECYHGQSLGK(1)PLVLQAALHGQSSIGNGK(1)SQPNSK	2	638, 656		-3.98	0.65
PHF5A|NP_116147|AK(1)HHPDLIFCR	PHF5A	NP_116147	AK(1)HHPDLIFCR	1	3		-0.87	0.99
PLEC|NP_958783|QLQLAQEAAQK(1)R	PLEC	NP_958783	QLQLAQEAAQK(1)R	1	2013		-0.73	3.8
PPIA|NP_066953|ALSTGEK(1)GFGYK	PPIA	NP_066953	ALSTGEK(1)GFGYK	1	44		-4.28	5.98
PPIAL4G|NP_001116540|SIYGEK(0.863)FDDENLIRK(0.137)HTGSGILSMANAGPNTNGSQFFICTAK	PPIAL4G	NP_001116540	SIYGEK(0.863)FDDENLIRK(0.137)HTGSGILSMANAGPNTNGSQFFICTAK	1	82		-4.39	0.78
PPP1R12A|NP_001137358|FPTTATK(1)ISPK	PPP1R12A	NP_001137358	FPTTATK(1)ISPK	1	333		-0.69	1.72
PRRC2A|NP_004629|HGLQSLGK(1)VAIAR	PRRC2A	NP_004629	HGLQSLGK(1)VAIAR	1	49		-4.83	4.5
PRRC2C|NP_055987|YATLSLFNTYK(1)GK	PRRC2C	NP_055987	YATLSLFNTYK(1)GK	1	27		-2.95	1.52
PTBP1|NP_114368|ITLSK(1)HQNVQLPR	PTBP1	NP_114368	ITLSK(1)HQNVQLPR	1	410		-1.69	3
PXDN|NP_036425|NLNTLLLNNNQIK(1)R	PXDN	NP_036425	NLNTLLLNNNQIK(1)R	1	99		-1.81	1.29
RANBP1|NP_002873|FLNAENAQK(1)FK	RANBP1	NP_002873	FLNAENAQK(1)FK	1	150		-2.07	3.98
RBBP6|NP_061173|TANLAEANASEEDK(1)IK	RBBP6	NP_061173	TANLAEANASEEDK(1)IK	1	130		-1.55	1.69
RNF7|NP_899060|SGGDK(1)MFSLK	RNF7	NP_899060	SGGDK(1)MFSLK	1	28		-3.19	1.17
RPL22L1|NP_001093115|ITVVSEK(1)QFSK	RPL22L1	NP_001093115	ITVVSEK(1)QFSK	1	70		-2.25	3.69
RPS27A|NP_002945|CCLTYCFNK(1)PEDK	RPS27A	NP_002945	CCLTYCFNK(1)PEDK	1	152		-2.01	1.76
RSL1D1|NP_056474|KEQTPEHGK(1)K	RSL1D1	NP_056474	KEQTPEHGK(1)K	1	345		-1.46	0.98
S100A6|NP_055439|ELTIGSK(1)LQDAEIAR	S100A6	NP_055439	ELTIGSK(1)LQDAEIAR	1	47		-1.13	3.72
SAFB|NP_001188269|SVVSFDK(0.939)VK(0.061)EPR	SAFB	NP_001188269	SVVSFDK(0.939)VK(0.061)EPR	1	538		-1.67	1.38
SEPT9|NP_001106963|RMEPPASK(1)VPEVPTAPATDAAPK	SEPT9	NP_001106963	RMEPPASK(1)VPEVPTAPATDAAPK	1	171		-1.88	3.27
SERBP1|NP_056455|RPDQQLQGEGK(1)IIDR	SERBP1	NP_056455	RPDQQLQGEGK(1)IIDR	1	122		-2.43	2.81
SF3B14|NP_057131|NLPYK(1)ITAEEMYDIFGK	SF3B14	NP_057131	NLPYK(1)ITAEEMYDIFGK	1	29		-1.09	1.27
SLC25A5|NP_001143|DFLAGGVAAAISK(1)TAVAPIER	SLC25A5	NP_001143	DFLAGGVAAAISK(1)TAVAPIER	1	23		-1.52	1.1
SNRNP200|NP_054733|DEPTGEVLSLVGK(1)LEGTR	SNRNP200	NP_054733	DEPTGEVLSLVGK(1)LEGTR	1	46		-1.67	2.25
SNRPG|NP_003087|LSLK(1)LNGGR	SNRPG	NP_003087	LSLK(1)LNGGR	1	20		-1.98	0.72
SRP68|NP_001247431|AAEK(1)QVPGGGGGGGSGGGGGSGGGGSGGGR	SRP68	NP_001247431	AAEK(1)QVPGGGGGGGSGGGGGSGGGGSGGGR	1	5		-3.1	4.42
TAF4|NP_003176|ALSAVSAQAAAAQK(1)NK	TAF4	NP_003176	ALSAVSAQAAAAQK(1)NK	1	817		-1.75	3.15
TCEA1|NP_006747|TGGTQTDLFTCGK(1)CK	TCEA1	NP_006747	TGGTQTDLFTCGK(1)CK	1	265		-1.49	1.8
TCOF1|NP_001128715|GTISAPGK(1)VVTAAAQAK	TCOF1	NP_001128715	GTISAPGK(1)VVTAAAQAK	1	811		-1.18	0.77
TCOF1|NP_001128715|PTSSPAK(1)GPPQK	TCOF1	NP_001128715	PTSSPAK(1)GPPQK	1	586		-1.51	0.85
TCP1|NP_110379|YPVNSVNILK(1)AHGR	TCP1	NP_110379	YPVNSVNILK(1)AHGR	1	199		-0.86	3.49
TERF2|NP_005643|AAFK(1)TLSGAQDSEAAFAK	TERF2	NP_005643	AAFK(1)TLSGAQDSEAAFAK	1	293		-0.7	1.31
THYN1|NP_001032381|NCLK(1)NLSSHWLMK	THYN1	NP_001032381	NCLK(1)NLSSHWLMK	1	51		-1.72	0.68
TMSB10|NP_066926|ETIEQEK(1)R	TMSB10	NP_066926	ETIEQEK(1)R	1	39		-1.55	0.62
TPI1|NP_000356|FFVGGNWK(1)MNGR	TPI1	NP_000356	FFVGGNWK(1)MNGR	1	14		-2	3.38
TPM3|NP_705935|AGITTIEAVK(1)R	TPM3	NP_705935	AGITTIEAVK(1)R	1	11		-1.65	1.28
TRIM28|NP_005753|MFK(1)QFNK	TRIM28	NP_005753	MFK(1)QFNK	1	770		-3.52	3.42
TROVE2|NP_001166996|MEESVNQMQPLNEK(1)QIANSQDGYVWQVTDMNR	TROVE2	NP_001166996	MEESVNQMQPLNEK(1)QIANSQDGYVWQVTDMNR	1	14		-3.22	1.09
TUBA1C|NP_116093|VGINYQPPTVVPGGDLAK(1)VQR	TUBA1C	NP_116093	VGINYQPPTVVPGGDLAK(1)VQR	1	370		-1.82	3.12
UBAP2L|NP_055662|SQTSSIPQK(1)PQTNK	UBAP2L	NP_055662	SQTSSIPQK(1)PQTNK	1	1071		-1.61	0.92
VBP1|NP_003363|AAVK(1)DSCGK	VBP1	NP_003363	AAVK(1)DSCGK	1	5		-1.04	2.55
WAC|NP_057712|ISTPQTNTVPIK(1)PLISTPPVSSQPK	WAC	NP_057712	ISTPQTNTVPIK(1)PLISTPPVSSQPK	1	466		-2.73	3.13
WAPAL|NP_055860|APAPPSK(1)VIK	WAPAL	NP_055860	APAPPSK(1)VIK	1	604		-3.03	2.4
WBP11|NP_057396|ATATISAK(1)PQITNPK	WBP11	NP_057396	ATATISAK(1)PQITNPK	1	565		-1.44	0.9
YTHDC1|NP_588611|QLVSK(1)PLSSSVSNNKR	YTHDC1	NP_588611	QLVSK(1)PLSSSVSNNKR	1	72		-0.63	0.93
ZC3H15|NP_060941|ELQELNELFKPVVAAQK(1)ISK	ZC3H15	NP_060941	ELQELNELFKPVVAAQK(1)ISK	1	93		-1.91	0.64
ZCCHC7|NP_115602|NSGNSESSSSK(0.016)PNQK(0.984)K	ZCCHC7	NP_115602	NSGNSESSSSK(0.016)PNQK(0.984)K	1	72		-1.07	2.97
ZMIZ1|NP_065071|SDLHIKDDPDGIPSK(1)R	ZMIZ1	NP_065071	SDLHIKDDPDGIPSK(1)R	1	843		-0.94	3.4
ZNF512B|NP_065764|SENK(1)APR	ZNF512B	NP_065764	SENK(1)APR	1	332		-3.03	0.94
ZYX|NP_001010972|VVALDK(1)NFHMK	ZYX	NP_001010972	VVALDK(1)NFHMK	1	528		-0.76	1.13
			Total Sites	152	minus	3
	Legend:
	Table S2 List of 134 peptides
