# Supplementary material for: Quantitative proteomic analysis of the lysine acetylome reveals diverse SIRT2 substrates
Source: Sci Rep. 2022 Mar 9;12:3822. doi: 10.1038/s41598-022-06793-5 (PMC8907344; doi:10.1038/s41598-022-06793-5)
Supplement: Supplementary file 4 — Supplementary Table S3. [file 41598_2022_6793_MOESM4_ESM.xlsx]

## Sheet: Protein Hits List
All Symbols	Exact peptide(s) measured with opposing 50% changes				(A) Gene products with an exact peptide with opposing 50% change
ACIN1					ACLY, AHNAK, ANXA1, AP3S1, ARID1A, BCL9, BCLAF1, BOD1L1, BRD1, CAP1, CAPN2, CIZ1, CLINT1, CREBBP, CTBP2, CYCS, DAZAP1, DDX10, DDX19A, DOCK7, DUS3L, DYNC1LI1, EEF1B2, EHHADH, EIF4G2, EML4, ENO1, EP300, EP400, EPS15, EYA3, FBXO22, GAPDH, GNL1, HEBP2, HIST1H1C, HIST1H2BD, HIST1H2BM, HIST1H3B, HMGN2, HNRNPA2B1, HNRNPC, HNRNPL, HNRNPU, HSD17B4, ILK, ILKAP, INTS12, KHSRP, KRT18, KRT8, LAD1, LIG3, LIMD1…
ACLY	TRUE
ACOT13
AFF4
AHNAK	TRUE
AHSA1
ALDOA
ANXA1	TRUE
AP3S1	TRUE
ARID1A	TRUE
ATP5O
BAZ1A
BCL9	TRUE
BCLAF1	TRUE				(B) Gene products without an exact peptide with opposing 50% change
BOD1L1	TRUE				ACIN1, ACOT13, AFF4, AHSA1, ALDOA, ATP5O, BAZ1A, BRD4, CAPZA1, CAST, CBX3, CKAP5, CSRP1, CTTN, CUL4B, DHX9, DIDO1, DLD, EFHD2, EPRS, FASN, FUBP1, HADHA, HAT1, HIST1H1E, HIST1H2BB, HIST2H4B, HSP90AA1, HSPD1, HSPE1, KIAA1967, LIMA1, MAML1, MATR3, MKI67, MLLT3, NSD1, NUCKS1, NUP153, NUP50, PARP1, PCNP, PHF3, PKM, PPA2, PSMB7, PTMA, RANGAP1, RPS6, SET, SGOL2, SKI, SKIV2L2, SLC25A6, SRRM2, THRAP3, TPD…
BRD1	TRUE
BRD4
CAP1	TRUE
CAPN2	TRUE
CAPZA1
CAST
CBX3
CIZ1	TRUE
CKAP5
CLINT1	TRUE
CREBBP	TRUE
CSRP1
CTBP2	TRUE
CTTN
CUL4B
CYCS	TRUE
DAZAP1	TRUE
DDX10	TRUE
DDX19A	TRUE
DHX9
DIDO1
DLD
DOCK7	TRUE
DUS3L	TRUE
DYNC1LI1	TRUE
EEF1B2	TRUE
EFHD2
EHHADH	TRUE
EIF4G2	TRUE
EML4	TRUE
ENO1	TRUE
EP300	TRUE
EP400	TRUE
EPRS
EPS15	TRUE
EYA3	TRUE
FASN
FBXO22	TRUE
FUBP1
GAPDH	TRUE
GNL1	TRUE
HADHA
HAT1
HEBP2	TRUE
HIST1H1C	TRUE
HIST1H1E
HIST1H2BB
HIST1H2BD	TRUE
HIST1H2BM	TRUE
HIST1H3B	TRUE
HIST2H4B
HMGN2	TRUE
HNRNPA2B1	TRUE
HNRNPC	TRUE
HNRNPL	TRUE
HNRNPU	TRUE
HSD17B4	TRUE
HSP90AA1
HSPD1
HSPE1
ILK	TRUE
ILKAP	TRUE
INTS12	TRUE
KHSRP	TRUE
KIAA1967
KRT18	TRUE
KRT8	TRUE
LAD1	TRUE
LIG3	TRUE
LIMA1
LIMD1	TRUE
LMNA	TRUE
MAML1
MAP4	TRUE
MAPT	TRUE
MATR3
MDH2	TRUE
MEAF6	TRUE
MED12	TRUE
MEF2A	TRUE
MKI67
MKL2	TRUE
MLLT3
MTUS1	TRUE
MYH9	TRUE
NFXL1	TRUE
NME1-NME2	TRUE
NOLC1	TRUE
NPM1	TRUE
NSD1
NSUN2	TRUE
NUCKS1
NUDT9	TRUE
NUP153
NUP214	TRUE
NUP50
OR2B3	TRUE
OTUD4	TRUE
PAICS	TRUE
PARP1
PCNP
PDS5B	TRUE
PHF16	TRUE
PHF3
PHF5A	TRUE
PKM
PLEC	TRUE
PPA2
PPIA	TRUE
PPIAL4G	TRUE
PPP1R12A	TRUE
PRRC2A	TRUE
PRRC2C	TRUE
PSMB7
PTBP1	TRUE
PTMA
PXDN	TRUE
RANBP1	TRUE
RANGAP1
RBBP6	TRUE
RNF7	TRUE
RPL22L1	TRUE
RPS27A	TRUE
RPS6
RSL1D1	TRUE
S100A6	TRUE
SAFB	TRUE
SEPT9	TRUE
SERBP1	TRUE
SET
SF3B14	TRUE
SGOL2
SKI
SKIV2L2
SLC25A5	TRUE
SLC25A6
SNRNP200	TRUE
SNRPG	TRUE
SRP68	TRUE
SRRM2
TAF4	TRUE
TCEA1	TRUE
TCOF1	TRUE
TCP1	TRUE
TERF2	TRUE
THRAP3
THYN1	TRUE
TMSB10	TRUE
TPD52
TPI1	TRUE
TPM3	TRUE
TRIM28	TRUE
TRIM33
TROVE2	TRUE
TUBA1C	TRUE
UBAP2L	TRUE
VBP1	TRUE
WAC	TRUE
WAPAL	TRUE
WBP11	TRUE
XRCC1
YTHDC1	TRUE
ZC3H11A
ZC3H15	TRUE
ZC3H4
ZCCHC7	TRUE
ZMIZ1	TRUE
ZNF512B	TRUE
ZYX	TRUE
Legend:
Table S3 List of 184 proteins
