# Supplementary material for: Quantitative proteomic analysis of the lysine acetylome reveals diverse SIRT2 substrates
Source: Sci Rep. 2022 Mar 9;12:3822. doi: 10.1038/s41598-022-06793-5 (PMC8907344; doi:10.1038/s41598-022-06793-5)
Supplement: Supplementary file 5 — Supplementary Table S4. [file 41598_2022_6793_MOESM5_ESM.xlsx]

## Sheet: Validated Known SIRT2 Subtrates
Symbol	Substrate	Modified Lysine Residues	Reference	Year First Reported
ACLY	ACLY	Likely K540	PMID: 23932781	2013
ACLY	ACLY	Likely K546	PMID: 23932781	2013
ACLY	ACLY	Likely K554	PMID: 23932781	2013
AKR1C1	Aldo-Keto Reductase Family 1 Member C1	Two Sites Suggested	PMID: 32104503	2020
ALDOA	ALDA	K322	PMID: 28436968	2017
ANKLE2	Ankyrin Repeat And LEM Domain Containing 2	K302	PMID: 27875273	2016
ATRIP	ATRIP	K32	PMID: 26854234	2016
BARD1	BARD1	K46	PMID: 33789098	2021
BARD1	BARD1	K96	PMID: 33789098	2021
BARD1	BARD1	K110	PMID: 33789098	2021
BUB1B	BubR1	K668	PMID: 24825348	2014
CDC20	CDC20	K66	PMID: 22014574	2011
CDH1	CDH1	K69	PMID: 22014574	2011
CDH1	CDH1	K159	PMID: 22014574	2011
CDK9	CDK9	K48	PMID: 23898190	2013
CEBPB	C/EBP-Beta	K102	PMID: 34642310	2021
CEBPB	C/EBP-Beta	K211	PMID: 34642310	2021
CTTN	Cortactin	Unknown	PMID: 32711564	2020
DUSP1	Dual Specificity Phosphatase 1	Unknown	PMID: 32240312	2020
ENO1	ENO1	Unknown	PMID: 28436968	2017
EP300	P300	K373	PMID: 18995842	2008
EP300	P300	K418	PMID: 18995842	2008
EP300	P300	K423	PMID: 18995842	2008
EP300	P300	K1499	PMID: 18995842	2008
EP300	P300	K1542	PMID: 18995842	2008
EP300	P300	K1546	PMID: 18995842	2008
EP300	P300	K1549	PMID: 18995842	2008
EP300	P300	K1699	PMID: 18995842	2008
EP300	P300	K1704	PMID: 18995842	2008
EP300	P300	K1707	PMID: 18995842	2008
EPAS1	Endothelial PAS Domain Protein 1	K674	PMID: 32965071	2020
FKBP12	FKBP-1A	K48	PMID: 34712915	2021
FNDC5	Fibronectin Type III Domain-Containing Protein 5	Unknown	PMID: 33754067	2021
FOXO1	FOXO1	Unknown	PMID: 17681146	2007
FOXO3	FOXO3	Unknown	PMID: 17521387	2007
G6PD	G6PD	K403	PMID: 24769394	2014
GAPDH	GAPDH	Unknown	PMID: 28436968	2017
GCKR	Glucokinase Regulator	K126	PMID: 29296001	2018
GORASP2	Golgi Reassembly Stacking Protein 2	K50	PMID: 31604796	2019
GRIA1	Glutamate Ionotropic Receptor AMPA Type Subunit 1	Unknown	PMID: 28793258	2017
GSK3A	Glycogen Synthase Kinase 3 Alpha	K246	PMID: 29504933	2018
GSK3B	Glycogen Synthase Kinase 3 Beta	K183	PMID: 29504933	2018
HIF1A	HIF-1α	K709	PMID: 24681946	2015
HIST1H3A	H3	K18	PMID: 23908241	2013
HIST1H3A	H3	K56	PMID: 19270680	2009
HIST1H3B	H3	K18	PMID: 23908241	2013
HIST1H3B	H3	K56	PMID: 19270680	2009
HIST1H3C	H3	K18	PMID: 23908241	2013
HIST1H3C	H3	K56	PMID: 19270680	2009
HIST1H3D	H3	K18	PMID: 23908241	2013
HIST1H3D	H3	K56	PMID: 19270680	2009
HIST1H3E	H3	K18	PMID: 23908241	2013
HIST1H3E	H3	K56	PMID: 19270680	2009
HIST1H3F	H3	K18	PMID: 23908241	2013
HIST1H3F	H3	K56	PMID: 19270680	2009
HIST1H3G	H3	K18	PMID: 23908241	2013
HIST1H3G	H3	K56	PMID: 19270680	2009
HIST1H3H	H3	K18	PMID: 23908241	2013
HIST1H3H	H3	K56	PMID: 19270680	2009
HIST1H3I	H3	K18	PMID: 23908241	2013
HIST1H3I	H3	K56	PMID: 19270680	2009
HIST1H3J	H3	K18	PMID: 23908241	2013
HIST1H3J	H3	K56	PMID: 19270680	2009
HIST1H4A	H4	K16	PMID: 16648462	2006
HIST1H4B	H4	K16	PMID: 16648462	2006
HIST1H4C	H4	K16	PMID: 16648462	2006
HIST1H4D	H4	K16	PMID: 16648462	2006
HIST1H4E	H4	K16	PMID: 16648462	2006
HIST1H4F	H4	K16	PMID: 16648462	2006
HIST1H4H	H4	K16	PMID: 16648462	2006
HIST1H4I	H4	K16	PMID: 16648462	2006
HIST1H4J	H4	K16	PMID: 16648462	2006
HIST1H4K	H4	K16	PMID: 16648462	2006
HIST1HR1	H4	K16	PMID: 23468428	2013
HIST2H3A	H3	K18	PMID: 23908241	2013
HIST2H3A	H3	K56	PMID: 20587414	2010
HIST2H3C	H3	K18	PMID: 23908241	2013
HIST2H3C	H3	K56	PMID: 20587414	2010
HIST2H3D	H3	K18	PMID: 23908241	2013
HIST2H3D	H3	K56	PMID: 20587414	2010
HIST2H4A	H4	K16	PMID: 20587414	2010
HIST2H4B	H4	K16	PMID: 20587414	2010
HSP90A	Heat Shock 90kDa Protein 1, Alpha	K292	PMID: 32515550	2020
IDH1	Isocitrate Dehydrogenase (NADP(+)) 1	K224	PMID: 32141187	2020
KRAS	K-Ras	K104	PMID: 23723075	2013
KRT8	Keratin 8	K207	PMID: 23358244	2013
LDHA	LDHA	K5	PMID: 23523103	2013
MAPK8	JNK	K153	PMID: 29449643	2018
NFATC2	NFATc2	Unknown	PMID: 29440391	2018
NRF2	NRF2	K506	PMID: 28287409	2017
NRF2	NRF2	K508	PMID: 28287409	2017
PARD3	PAR-3	K831	PMID: 21949390	2011
PARD3	PAR-3	K848	PMID: 21949390	2011
PARD3	PAR-3	K881	PMID: 21949390	2011
PARD3	PAR-3	K1327	PMID: 21949390	2011
PARP1	PARP1	K249	PMID: 34555594	2021
PCK1	PEPCK	K70	PMID: 21726808	2011
PCK1	PEPCK	K71	PMID: 21726808	2011
PGAM1	PGAM1	K100	PMID: 24786789	2014
PGAM2	PGAM2	K100	PMID: 24786789	2014
PGK1	PGK1	Unknown	PMID: 28436968	2017
PHGDH	Phosphoglycerate Dehydrogenase	Likely K58	PMID: 32783943	2020
PKM	Pyruvate Kinase M2 Isozyme	K305	PMID: 27197174	2016
PPARGC1A	PGC-1α	Unknown	PMID: 22302938	2012
PRLR	PRLR	K277	PMID: 20962278	2010
PRLR	PRLR	K339	PMID: 20962278	2010
PRLR	PRLR	K412	PMID: 20962278	2010
PRLR	PRLR	K456	PMID: 20962278	2010
PRLR	PRLR	K466	PMID: 20962278	2010
PRLR	PRLR	K472	PMID: 20962278	2010
PRLR	PRLR	K505	PMID: 20962278	2010
PRLR	PRLR	K514	PMID: 20962278	2010
PRLR	PRLR	K517	PMID: 20962278	2010
PRLR	PRLR	K526	PMID: 20962278	2010
PRLR	PRLR	K533	PMID: 20962278	2010
PRLR	PRLR	K536	PMID: 20962278	2010
PRLR	PRLR	K567	PMID: 20962278	2010
PRLR	PRLR	K590	PMID: 20962278	2010
PRLR	PRLR	K601	PMID: 20962278	2010
RAD52	RAD52	Unknown	PMID: 33624391	2021
RELA	RelA/p65	K310	PMID: 21081649	2010
RRM2	RRM2	Likely K95	PMID: 31324785	2019
SMC1A	SMC-1-Alpha	K579	PMID: 33627431	2021
SNAI2	Slug	K116	PMID: 27783945	2016
TIAM1	TIAM1	K1420	PMID: 24362520	2015
TP73	p73	K620	PMID: 30213795	2018
TP73	p73	K623	PMID: 30213795	2018
TP73	p73	K627	PMID: 30213795	2018
TUBA1A	α-tubulin	K40	PMID: 12620231	2003
TUBA1B	α-tubulin	K40	PMID: 12620231	2003
TUBA1C	α-tubulin	K40	PMID: 12620231	2003
TUBA3C	α-tubulin	K40	PMID: 12620231	2003
TUBA3D	α-tubulin	K40	PMID: 12620231	2003
TUBA3E	α-tubulin	K40	PMID: 12620231	2003
TUBA4A	α-tubulin	K40	PMID: 12620231	2003
Legend:
Table S4 List of validated known SIRT2 substrates

## Sheet: Valdiated SIRT2 Subtrates in MS
Validated Known SIRT2 Substrates				High Confidence Direct SIRT2 Deacetylation Targets			Validated Known SIRT2 Substrates Identified in MS/MS Analysis
ACLY				ACIN1			ACLY
AKR1C1				ACLY			ALDOA
ALDOA				ACOT13			CTTN
ANKLE2				AFF4			ENO1
ATRIP				AHNAK			EP300
BARD1				AHSA1			GAPDH
BUB1B				ALDOA			H3
CDC20				ANXA1			H4
CDH1				AP3S1			HSP90AA1
CDK9				ARID1A			KRT8
CEBPB				ATP5O			PARP1
CTTN				BAZ1A			PKM
DUSP1				BCL9			α-Tubulin
ENO1				BCLAF1
EP300				BOD1L1
EPAS1				BRD1
FKBP12				BRD4
FNDC5				CAP1
FOXO1				CAPN2
FOXO3				CAPZA1
G6PD				CAST
GAPDH				CBX3
GCKR				CIZ1
GORASP2				CKAP5
GRIA1				CLINT1
GSK3A				CREBBP
GSK3B				CSRP1
HIF1A				CTBP2
H3				CTTN
H4				CUL4B
HSP90AA1				CYCS
IDH1				DAZAP1
KRAS				DDX10
KRT8				DDX19A
LDHA				DHX9
MAPK8				DIDO1
NFATC2				DLD
NRF2				DOCK7
PARD3				DUS3L
PARP1				DYNC1LI1
PCK1				EEF1B2
PGAM1				EFHD2
PGAM2				EHHADH
PGK1				EIF4G2
PHGDH				EML4
PKM				ENO1
PPARGC1A				EP300
PRLR				EP400
RAD52				EPRS
RELA				EPS15
RRM2				EYA3
SMC1A				FASN
SNAI2				FBXO22
TIAM1				FUBP1
TP73				GAPDH
α-Tubulin				GNL1
				HADHA
Total 56 proteins				HAT1
				HEBP2
				H1
				H2B
				H3
				H4
				HMGN2
				HNRNPA2B1
				HNRNPC
				HNRNPL
				HNRNPU
				HSD17B4
				HSP90AA1
				HSPD1
				HSPE1
				ILK
				ILKAP
				INTS12
				KHSRP
				KIAA1967
				KRT18
				KRT8
				LAD1
				LIG3
				LIMA1
				LIMD1
				LMNA
				MAML1
				MAP4
				MAPT
				MATR3
				MDH2
				MEAF6
				MED12
				MEF2A
				MKI67
				MKL2
				MLLT3
				MTUS1
				MYH9
				NFXL1
				NME1-NME2
				NOLC1
				NPM1
				NSD1
				NSUN2
				NUCKS1
				NUDT9
				NUP153
				NUP214
				NUP50
				OR2B3
				OTUD4
				PAICS
				PARP1
				PCNP
				PDS5B
				PHF16
				PHF3
				PHF5A
				PKM
				PLEC
				PPA2
				PPIA
				PPIAL4G
				PPP1R12A
				PRRC2A
				PRRC2C
				PSMB7
				PTBP1
				PTMA
				PXDN
				RANBP1
				RANGAP1
				RBBP6
				RNF7
				RPL22L1
				RPS27A
				RPS6
				RSL1D1
				S100A6
				SAFB
				SEPT9
				SERBP1
				SET
				SF3B14
				SGOL2
				SKI
				SKIV2L2
				SLC25A5
				SLC25A6
				SNRNP200
				SNRPG
				SRP68
				SRRM2
				TAF4
				TCEA1
				TCOF1
				TCP1
				TERF2
				THRAP3
				THYN1
				TMSB10
				TPD52
				TPI1
				TPM3
				TRIM28
				TRIM33
				TROVE2
				α-Tubulin
				UBAP2L
				VBP1
				WAC
				WAPAL
				WBP11
				XRCC1
				YTHDC1
				ZC3H11A
				ZC3H15
				ZC3H4
				ZCCHC7
				ZMIZ1
				ZNF512B
				ZYX
Same proteins with multiple gene symbols are consolidated into one.
i.e. histones and tubulin each has many symbols
