# Supplementary material for: Quantitative proteomic analysis of the lysine acetylome reveals diverse SIRT2 substrates
Source: Sci Rep. 2022 Mar 9;12:3822. doi: 10.1038/s41598-022-06793-5 (PMC8907344; doi:10.1038/s41598-022-06793-5)
Supplement: Supplementary file 6 — Supplementary Table S5. [file 41598_2022_6793_MOESM6_ESM.xlsx]

## Sheet: Ac-Lysine Enrichment by PSMs
	PSMs
	Sample 1	Sample 3	Sample 5	Sample 7
Description	NT shRNA	SIRT2 shRNA	Vector	SIRT2-FLAG
"Acetyl K"	3937	4359	4383	5599
ALL	5127	9660	6541	13762
Acetyl-Lysine % Enrichment	0.767895	0.451242	0.670081	0.406845
Legend:
Table S5 Acetylated PSM count/Total (acetylated + unacetylated) PSM counts
PSM: peptide spectral matches
